# Supplementary material for: Development and usability testing of tools to facilitate incorporating intersectionality in knowledge translation
Source: BMC Health Serv Res. 2022 Jun 27;22:830. doi: 10.1186/s12913-022-08181-1 (PMC9238081; doi:10.1186/s12913-022-08181-1)
Supplement: Supplementary file 6 — Additional file 6: Supplementary Table 1. Summary of intersectionality and knowledge translation toolkit. [file 12913_2022_8181_MOESM6_ESM.xlsx]

## Sheet: Sheet1
Supplementary Table 1: Summary of toolkit
Toolkit document	Prioritized Implementation phase	Length	Purpose	Components
i) Intersectionality Guide	n/a	28 pages	To inform KT intervention developers about intersectionality and how to take an intersectional approach in KT	Introduction- background on guide What is intersectionality? Designing and implementing a KT strategy with intersectional lens Individual and team activities for applying intersectionality Resources Key terms Appendices
ii) Intersectionality and Knowledge Translation Guide Sheet	n/a	2 pages	To briefly introduce intersectionality and knowledge translation	What is intersectionality? What are intersecting categories What is knowledge translation? How do you take an intersectional approach to KT?
iii) Reflection Workbook	Identifying the problem/ evidence-to-practice gaps	22 pages	To support KT intervention developers to reflect on intersectionality when identifying a problem, defining an evidence-to-practice gap and selecting a practice change	Introduction- background on workbook Self-reflection & unconscious bias activity Who is on implementation team reflection activity Resources for team engagement Reflection: problem, gap & practice change Identifying the problem Defining the evidence-to-practice gap Selecting the practice change Reflection: appraising evidence Next step Appendices
iv) Reflection Worksheet	Identifying the problem/ evidence-to-practice gaps	1 page	To briefly prompt reflections on intersectionality for KT	Where am I situated? Who is on the implementation team? Identifying the problem Defining the evidence-to-practice gap Selecting the practice change Appraising evidence
v) Guide for Common Approaches to Assessing Barriers & Facilitators to Knowledge Use	Assessing barriers to knowledge use	26 pages	To prompt considerations for designing, conducting, and analyzing barrier and facilitator assessments	Introduction Considerations for all approaches Knowledge synthesis Conversations with stakeholders Interviews and focus groups Surveys Observation Once the barriers and facilitators assessment is complete Appendices
vi) Selecting and Tailoring KT Interventions Workbook	Select and tailor Interventions	24 pages	To prompt considerations for selecting and tailoring KT interventions	Introduction- case example and activity Selecting KT interventions- activity When selecting a KT intervention, consider APEASE criteria- case example and activity Tailoring KT interventions- case example and activity Once you have selected and tailored KT strategies Appendices
